# Supplementary material for: The Three-Dimensional Body Center of Mass at the Workplace under Hypogravity
Source: Bioengineering (Basel). 2023 Oct 19;10(10):1221. doi: 10.3390/bioengineering10101221 (PMC10604834; doi:10.3390/bioengineering10101221)
Supplement: Supplementary file 1 [file bioengineering-10-01221-s001.zip]

Archive with 1 entries (1 files):
- bioengineering-2652534-supplementary.pdf
